# Supplementary material for: Olympiad-level formal mathematical reasoning with reinforcement learning
Source: Nature. 2025 Nov 12;651(8106):607–13. doi: 10.1038/s41586-025-09833-y (PMC12999475; doi:10.1038/s41586-025-09833-y)
Supplement: Supplementary file 2 — Pseudocode written in Python elaborating the high-level structure of AlphaProof: RL, auto-formalization and variant generation. [file 41586_2025_9833_MOESM2_ESM.zip]

Archive with 2 entries (1 files):
- 2025-06-13867A-s2/
- 2025-06-13867A-s2/pseudocode.py
